# Supplementary material for: The Effect of Music Therapy on Psychological Outcomes for Neurological Conditions: A Systematic Review
Source: Medicina (Kaunas). 2025 Sep 5;61(9):1611. doi: 10.3390/medicina61091611 (PMC12471332; doi:10.3390/medicina61091611)
Supplement: Supplementary file 1 [file medicina-61-01611-s001.zip]

Archive with 1 entries (1 files):
- medicina-3837967-supplementary.pdf
